# Supplementary material for: Bayesian sample size determination for cost-effectiveness studies with censored data
Source: PLoS One. 2018 Jan 5;13(1):e0190422. doi: 10.1371/journal.pone.0190422 (PMC5755783; doi:10.1371/journal.pone.0190422)
Supplement: S1 File — (TXT) [file pone.0190422.s001.txt]

model
{
  for (i in 1:n) {
    # Survival time model 
    time[i] ~ dweib(alpha[i], lambda[i]) I(t.cens[i], )
    lambda[i] <- pow(beta[i], -1/alpha[i])
    alpha[i] <- theta0 * (1 - z[i]) + theta1 * z[i]
    beta[i] <- theta2 * (1 - z[i]) + theta3 * z[i]
    cost[i] ~ dgamma(nu[i], tau[i]) I(c.cens[i],)
    tau[i] <- nu[i]/mu[i]
    nu[i] <- theta4*(1-z[i]) + theta5*z[i]
    mu[i] <- (theta6 + theta7*time[i])*(1-z[i]) + (theta8+ 
                                                     theta9*time[i])*z[i]
  }
  
  for (j in 1:nwtp){
    INMB[j]<-(theta3*exp(loggam(1+1/theta1))
              -theta2*exp(loggam(1+1/theta0)))*WTP[j]
    -(theta8+theta9*theta3*exp(loggam(1+1/theta1))
      -theta6-theta7*theta2*exp(loggam(1+1/theta0)))
    pr_inmb[j]<-step(INMB[j])
  }
  
  theta0 ~ dgamma(prs[1],prs[2])
  theta1 ~ dgamma(prs[1],prs[2])
  theta2 ~ dgamma(prs[1],prs[2])
  theta3 ~ dgamma(prs[1],prs[2])
  theta4 ~ dgamma(prs[1],prs[2])
  theta5 ~ dgamma(prs[1],prs[2])
  theta6 ~ dgamma(prs[3],prs[4])
  theta7 ~ dgamma(prs[3],prs[4])
  theta8 ~ dgamma(prs[3],prs[4])
  theta9 ~ dgamma(prs[3],prs[4])
}
