# Supplementary material for: Bayesian sample size determination for cost-effectiveness studies with censored data
Source: PLoS One. 2018 Jan 5;13(1):e0190422. doi: 10.1371/journal.pone.0190422 (PMC5755783; doi:10.1371/journal.pone.0190422)
Supplement: S2 File — (TXT) [file pone.0190422.s002.txt]

model
{
    for (i in 1:n) {
      t1[i] ~ dnorm(gam1, tau2.s1)I(t1.cens[i],)
      t2[i] ~ dnorm(gam2, tau2.s2)I(t2.cens[i],)

	c1[i] ~ dnorm(eta.c1[i],tau2.c1)I(c1.cens[i],)
	c2[i] ~ dnorm(eta.c2[i],tau2.c2)I(c2.cens[i],)

	eta.c1[i]<-theta[1]+theta[2]*(t1[i]-mean(t1[1:n]))
	eta.c2[i]<-theta[3]+theta[4]*(t2[i]-mean(t2[1:n]))

	}

	gam1 ~ dnorm(0,0.0001)
	gam2 ~ dnorm(0,0.0001)
	tau2.s1 ~ dgamma(0.01,0.01)
	tau2.s2 ~ dgamma(0.01,0.01)
	tau2.c1 ~ dgamma(0.01,0.01)
	tau2.c2 ~ dgamma(0.01,0.01)

	var.s1<-1/tau2.s1
	var.s2<-1/tau2.s2
	var.c1<-1/tau2.c1
	var.c2<-1/tau2.c2

	for (k in 1:4){
		theta[k]~dnorm(0,0.0001)
	}

	mu.s[1]<-gam1
	mu.s[2]<-gam2
	mu.c[1]<-theta[1]
	mu.c[2]<-theta[3]

	sig2.c1 <- var.c1 + var.s1*pow(theta[2],2)
	sig2.c2 <- var.c2 + var.s2*pow(theta[4],2)

	sig.s[1]<-sqrt(var.c1)
	sig.s[2]<-sqrt(var.c2)
	sig.c[1]<-sqrt(sig2.c1)
	sig.c[2]<-sqrt(sig2.c2)

	d.s <- mu.s[1]-mu.s[2]
	d.c <- mu.c[1]-mu.c[2]

	for (j in 1:nwtp){
		INMB[j] <- d.s*WTP[j]-d.c
		pr_inmb[j]<-step(INMB[j])
	}

}
