# Supplementary material for: Bayesian sample size determination for cost-effectiveness studies with censored data
Source: PLoS One. 2018 Jan 5;13(1):e0190422. doi: 10.1371/journal.pone.0190422 (PMC5755783; doi:10.1371/journal.pone.0190422)
Supplement: S3 File — (R) [file pone.0190422.s003.r]

library(R2OpenBUGS)
setwd('~\\costeffectiveness\\weibullgamma')

n<-100
data<-list("n",  "time", "cost", "t.cens", "c.cens", "z","prs","WTP","nwtp")  


WTP<-c(10,50,100,150,200,250,300,350)
cens.pars<-c(2.5,3.5)

sim_ssize<-function(m,n,WTP)
{
 
for(i in 1:m)
{
	#design prior parameter generation
	theta0<-rnorm(1,0.75,0.1)
	theta2<-rnorm(1,0.9,0.1)
	theta4<-rnorm(1,1.2,0.15)
	theta6<-rnorm(1,50,10)
	theta7<-rnorm(1,75,15)
	theta1<-rnorm(1,0.5,0.05)
	theta3<-rnorm(1,1.5,0.2)
	theta5<-rnorm(1,3,0.2)
	theta8<-rnorm(1,100,18)
	theta9<-rnorm(1,60,15)
	nwtp<-length(WTP)

	z<-vector("numeric", n)
	z[1:n/2]<-1
	alpha<-theta0*(1-z)+theta1*z
	lambda<-theta2*(1-z)+theta3*z

	S=cost=time=t2=t.cens=yinits=rep(0, n)					
	t.tmp1=t.tmp2=t.tmp3=c.tmp1=c.tmp2=c.tmp3=rep(NA,n)

	# Generating survival times 
	S <- rweibull(n, alpha, lambda)
	
	# Generating censoring times		
	Cens <- runif(n,cens.pars[1],cens.pars[2])	
	# The 'j' loop places values in T and T.cens 
	# T: survival times for individuals with events and NA for censored 
	# T.cens: censoring times for individuals who were censored and 0 for events

	#length <- n
	for(j in 1:n) {
		if (S[j] > Cens[j]){
			time[j] <- NA
			t.cens[j] <- max(0, Cens[j])
			t.tmp1[j]<-t.cens[j]+rexp(1,2)
			t.tmp2[j]<-t.cens[j]+rexp(1,2)
			t.tmp3[j]<-t.cens[j]+rexp(1,2)
		}
		if (S[j] <= Cens[j]) {
			time[j] <- S[j]
		}
		t2[j]<-min(S[j],Cens[j])
	}

	nu<-theta4*(1-z)+theta5*z
	mu<-(theta6+theta7*t2)*(1-z)+(theta8+theta9*t2)*z

	cost<-rgamma(n, nu, nu/mu)   

	c.cens=rep(0,n)
	for (j in 1:n){
		if (t.cens[j]>0.0001) {
			c.cens[j]=cost[j]
			cost[j]=NA
			c.tmp1[j]<-c.cens[j]+rexp(1,20)
			c.tmp2[j]<-c.cens[j]+rexp(1,20)
			c.tmp3[j]<-c.cens[j]+rexp(1,20)
		}
	}

	parameters<-list("INMB","pr_inmb")


	 # this is the data for WinBUGS

	prs=c(0.1,0.1,10,0.1) 

	# This vector is for initial values.  

	inits<-list(list(theta0=2, theta1=2, theta2=2,theta3=2,theta4=2,theta5=2,theta6=90,theta7=40,
		theta8=140,theta9=130,time=t.tmp1,cost=c.tmp1),
		list(theta0=1, theta1=1, theta2=1,theta3=1,theta4=1,theta5=1,theta6=80,theta7=65,
		theta8=150,theta9=120,time=t.tmp2,cost=c.tmp2),
		list(theta0=0.5, theta1=0.3, theta2=0.1,theta3=0.5,theta4=0.7,theta5=0.6,theta6=50,
		theta7=50,theta8=100,theta9=100,time=t.tmp3,cost=c.tmp3))

	# This portion analyzes generated dataset and picks up where it left off if a simulation crashes
	if (i>nrow(read.table('pr_10_100.txt'))){
		ss.sim<-bugs(data,inits,parameters, "gamma.weibull.txt",n.chains=3, n.burnin=2000, OpenBUGS.pgm="C:/Program Files (x86)/OpenBUGS/OpenBUGS312/OpenBUGS.exe", n.iter=12000,n.thin=1,)
  		for (j in 1:nwtp){
			write.table(t(ss.sim$summary[(j),]),paste('inmb', as.name(WTP[j]),paste(as.name(n),'.txt',sep=""),sep="_"),append=TRUE,row.names=FALSE, col.names=FALSE)
			write.table(t(ss.sim$summary[(j+nwtp),]),paste('pr', as.name(WTP[j]),paste(as.name(n),'.txt',sep=""),sep="_"),append=TRUE,row.names=FALSE, col.names=FALSE)
		}
	}

}
}

m=300
set.seed(35877548)
sim_ssize(m,n,WTP)
