# Supplementary material for: Bayesian sample size determination for cost-effectiveness studies with censored data
Source: PLoS One. 2018 Jan 5;13(1):e0190422. doi: 10.1371/journal.pone.0190422 (PMC5755783; doi:10.1371/journal.pone.0190422)
Supplement: S4 File — (R) [file pone.0190422.s004.r]

library(R2WinBUGS)
library(BRugs)
library(MASS)
setwd('~\\costeffectiveness\\normalnormal\\')

gen.data<-function(n,mu,Sig){
	dat<-mvrnorm(n,mu,Sig)
	for (j in 1:nrow(dat)){
		if (dat[j,1]<0 | dat[j,2]<0) {
			repeat {
				dat[j,]<-mvrnorm(1,mu,Sig)
				if (dat[j,1]>=0 & dat[j,2]>=0){break}
			}
		}
	}
	return(dat)
}

n.total<-100
n=n.total/2


WTP<-c(10,50,100,150,200,250,300,350)
cens.pars<-c(48,2.4)

sim_ssize<-function(m,n,cens.pars,WTP,seed=62624){

set.seed(seed)
for(i in 1:m)
{

	#design prior parameter generation
	mu1 <- c(33.5,700)
	sig1a<-8.5;sig2a<-101.5; cora<-0.4
	Sig1<-matrix(c(sig1a^2,cora*sig1a*sig2a,cora*sig1a*sig2a,sig2a^2),nrow=2)
	mu2 <- c(25.0,130)
	sig1b<-8.5;sig2b<-30; corb<-0.3
	Sig2<-matrix(c(sig1b^2,corb*sig1b*sig2b,corb*sig1b*sig2b,sig2b^2),nrow=2)
	oc1<-gen.data(n,mu1,Sig1)
	oc2<-gen.data(n,mu2,Sig2)

	s1<-oc1[,1];c1<-oc1[,2]
	s2<-oc2[,1];c2<-oc2[,2]

	nwtp<-length(WTP)

  Cens1 <- rnorm(n,cens.pars[1],cens.pars[2])	
  Cens2 <- rnorm(n,cens.pars[1],cens.pars[2])	
	# The 'j' loop places values in T and T.cens 
	# T: survival times for individuals with events and NA for censored 
	# T.cens: censoring times for individuals who were censored and 0 for events

	#length <- n
	t1<-t2<-t1.tmp1<-t1.tmp2<-t1.tmp3<-t2.tmp1<-t2.tmp2<-t2.tmp3<-rep(NA,n)
	t1.cens<-t2.cens<-rep(0,n)
	for(j in 1:n) {
		if (s1[j] > Cens1[j]){
			t1[j] <- NA
			t1.cens[j] <- max(0, Cens1[j])
			t1.tmp1[j]<-t1.cens[j]+rexp(1,2)
			t1.tmp2[j]<-t1.cens[j]+rexp(1,2)
			t1.tmp3[j]<-t1.cens[j]+rexp(1,2)
		}
		if (s2[j] > Cens2[j]){
			t2[j] <- NA
			t2.cens[j] <- max(0, Cens2[j])
			t2.tmp1[j]<-t2.cens[j]+rexp(1,2)
			t2.tmp2[j]<-t2.cens[j]+rexp(1,2)
			t2.tmp3[j]<-t2.cens[j]+rexp(1,2)
		}
		if (s1[j] <= Cens1[j]) {
			t1[j] <- s1[j]
			t1.tmp1[j]<-NA
			t1.tmp2[j]<-NA
			t1.tmp3[j]<-NA
		}
		if (s2[j] <= Cens2[j]) {
			t2[j] <- s2[j]
			t2.tmp1[j]<-NA
			t2.tmp2[j]<-NA
			t2.tmp3[j]<-NA
		}
	}

	c1.cens=rep(0,n);c2.cens=rep(0,n)
	for (j in 1:n){
		if (t1.cens[j]>0.0001) {
			c1.cens[j]=rnorm(1,mu1[2] + Sig1[1,2]/Sig1[1,1]*(t1.cens[j]-mu1[1]), sqrt(Sig1[2,2]*(1-cora^2)))
			c1[j]=NA
		}
		if (t2.cens[j]>0.0001) {
			c2.cens[j]=rnorm(1,mu2[2] + Sig2[1,2]/Sig2[1,1]*(t2.cens[j]-mu2[1]), sqrt(Sig2[2,2]*(1-corb^2)))
			c2[j]=NA
		}
	}

	parameters<-list("INMB","pr_inmb","icer","acer","mu.s","mu.c","sig.s","sig.c","theta")
	data<-list("n", "t1", "t2", "c1", "c2", "WTP","nwtp","t1.cens", "t2.cens", "c1.cens", "c2.cens")


	# This vector is for initial values.  

	inits<-list(list(gam1=40,gam2=30,theta=c(2,2,2,2),tau2.s1=runif(1,0.01,0.9),tau2.s2=runif(1,0.01,0.9),tau2.c1=runif(1,0.01,0.9),tau2.c2=runif(1,0.01,0.9),t1=t1.tmp1,t2=t2.tmp1),#,
		list(gam1=30,gam2=30,theta=c(0.2,-0.2,2.1,2.5),tau2.s1=runif(1,0.01,0.9),tau2.s2=runif(1,0.01,0.9),tau2.c1=runif(1,0.01,0.9),tau2.c2=runif(1,0.01,0.9),t1=t1.tmp2,t2=t2.tmp2),#,
		list(gam1=50,gam2=30,theta=c(2.4,2.1,-0.82,-1.2),tau2.s1=runif(1,0.01,0.9),tau2.s2=runif(1,0.01,0.9),tau2.c1=runif(1,0.01,0.9),tau2.c2=runif(1,0.01,0.9),t1=t1.tmp3,t2=t2.tmp3))#,


	ss.sim<-bugs(data,inits,parameters,"bivar_normal_bugs.txt",n.chains=3,n.burnin=2000,n.iter=12000, n.thin=1,program="OpenBUGS")


  for (j in 1:nwtp){
  	write.table(t(ss.sim$summary[(j),]),paste('inmb', as.name(WTP[j]),paste(as.name(n),'.txt',sep=""),sep="_"),append=TRUE,row.names=FALSE, col.names=FALSE)
	  write.table(t(ss.sim$summary[(j+nwtp),]),paste('pr', as.name(WTP[j]),paste(as.name(n),'.txt',sep=""),sep="_"),append=TRUE,row.names=FALSE, col.names=FALSE)
  }

}
}

m=300
sim_ssize(m,n,cens.pars,WTP,seed=5601015)
